# Supplementary material for: Characteristics of Interval Colorectal Cancer: A Canadian Retrospective Population-Level Analysis from Newfoundland and Labrador
Source: Curr Oncol. 2022 Nov 24;29(12):9150–62. doi: 10.3390/curroncol29120716 (PMC9776431; doi:10.3390/curroncol29120716)
Supplement: Supplementary file 1 [file curroncol-29-00716-s001.zip]

Archive with 1 entries (1 files):
- curroncol-2031323-supplementary.pdf
